# Supplementary material for: Analysis of Cancer Mutation Signatures in Blood by a Novel Ultra-Sensitive Assay: Monitoring of Therapy or Recurrence in Non-Metastatic Breast Cancer
Source: PLoS One. 2009 Sep 28;4(9):e7220. doi: 10.1371/journal.pone.0007220 (PMC2749210; doi:10.1371/journal.pone.0007220)
Supplement: Table S1 — (0.03 MB XLS) [file pone.0007220.s001.xls]

## Sheet: Table S_1
Table S-1. The primer sequences for MAP model,deletion and complex mutation tests, site-directed mutagenesis PCR and wild-type exon amplification
Mutation type	Exon number	Number of mismatched nucleotides	Primer sequence	Primer type	Product size (bp)
MAP model
EGFR-human (15 bp deletion)	19	1	Down: tcccacagccccagtgtccctcaccttcgg*	wild-type	201
c.2235_2249 del ggaattaagagaagc			Up: ggatttccttgttggctttcggagatgttt*	mutation-specific
		2	Down: tcccacagccccagtgtccctcaccttcgg*	wild-type	200
			Up: gatttccttgttggctttcggagatgtttt*	mutation-specific
		3	Down: tcccacagccccagtgtccctcaccttcgg*	wild-type	199
			Up: atttccttgttggctttcggagatgttttt*	mutation-specific
		5	Down: tcccacagccccagtgtccctcaccttcgg*	wild-type	198
			Up: ttccttgttggctttcggagatgtttttat*	mutation-specific
		7	Down: tcccacagccccagtgtccctcaccttcgg*	wild-type	196
			Up: ccttgttggctttcggagatgtttttatag*	mutation-specific
		8	Down: tcccacagccccagtgtccctcaccttcgg*	wild-type	195
			Up: cttgttggctttcggagatgtttttatagc*	mutation-specific
		9	Down: tcccacagccccagtgtccctcaccttcgg*	wild-type	194
			Up: ttgttggctttcggagatgtttttatagcg*	mutation-specific
Other simple deletions in human and rat
EGFR-human (18 bp deletion )	19	4	Down: ctccacagccccagtgtccctcaccttc*	wild-type	205
c.2240_2257deltaagagaagcaacatctc			Up: tcgaggatttccttgttggctttcgattc*	mutation-specific
EGFR-human (14 bp deletion)	3	4	Down:tcaacacagtggagcgaattcctttgcatc*	mutation-specific	230
c.304_317delgaaaacctgcagat			Up:ctccgaggtggaattgagtgacaagctcgc*	wild-type
EGFR-human (18 bp deletion)	21	4	Down:atgaactacttggaggaccgtcgcttagcc*	mutation-specific	153
c.2499_2516delggtgcaccgcgacctggc			Up: ctaaagccacctccttactttgcctccttc*	wild-type
EGFR2-human (15 bp deletion)	19	6	Down: tgtgaaaattccagtggccatcaacacatc*	mutation-specific	276
c.2357_2371delagtgttgagggaaaa			Up: gaggtggaggttgcagtgagccgagattaac*	wild-type
EGFR-rat (15 bp deletion)	19	3	Down: gaaagtgaaaatccctgtggccatcaacac*	mutation-specific	133
c.2389_2403delggagttaagagaagc			Up:ttaagacacaaactaaggaagcaagactgac*	wild-type
EGFR-rat (18 bp deletion)	19	2	Down:tgaaaatccctgtggccatcaaggagtcc*	mutation-specific	128
c.2394_2411deltaagagaagccacatctc			Up:ttaagacacaaactaaggaagcaagactgac*	wild-type
ERBB2-rat (15 bp deletion)	19	3	Down: caggaaactgaggtgaggcatggtgagggc*	wild-type	160
c.2220_2234delgacgcccagcggagc			Up: atccgcatctgagcctggttgggcattagc*	mutation-specific
ERBB2-rat (15 bp deletion)	20	3	Down: gaatgtgaaaatccccgtggctatcaacac*	mutation-specific	174
c.2379_2393delggtgttgagagaaaa			Up: agggggtcttctcacattcccaagggaggc*	wild-type
P53-Human (2bp deletion)	4	5	Down: cggacgatattgaacaatggttcacaagac*	mutation-specific	70
c.300_301 delTG			Up: gagcagcctctggcattctgggagcttc*	wild-type
P53-Human (3bp deletion)	6	4	Down:ggaaatttgcgtgtggagtatttggatgac*	wild-type	73
c. 642_643delTA			Up: aggcggctcatagggcaccaccacactgtc*	mutation-specific
P53-Human (1bp deletion)	7	3	Down: ccactacaactacatgtgtaacagttctgc*	mutation-specific	67
c. 723delC			Up:tgatggtgaggatgggcctccggttcatgc*	wild-type
Insertion(duplication)
p53 - human (3bp duplication)	7	5	Down: atccactacaactacatgtgtaacagtagttc*	mutation-specific	79
c.720_721insAGT			Up: ggtggatgggtagtagtatggaagaaatc*	wild-type
p53 - human (1bp insertion)	4	3	Down: aagacccaggtccagatgaagctc*	wild-type	57
c.216_217insC			Up: ggccacgggggggagc*	mutation-specific
Complex mutations in human
EGFR (Tandem-base mutation)	19	2	Down: atttgtccttccaaatgagctggcaagtgc*	wild-type	156
c.2154_2155GG>TT			Up: ttatacaccgtgccgaacgcaccggagcaa*	mutation-specific
EGFR (1-18 Indel)	19	2	Down: aaagttaaaattcccgtcgctatcaaggaaca*	mutation-specific	174
c.2239_2256del18+ c.2258C>A			Up: agatgagcagggtctagagcagagcagctg*	wild-type
EGFR (5-17 indel )	19	4	Down:agttaaaattcccgtcgctatcaaggttgc*	mutation-specific	244
c.2237_2253 del17 + c.2253 ins TTGCT			Up: gtgctgtctctaaggggagggagttatacc*	wild-type
EGFR (Doublet )	19	2	Down: tggcatgaacatgaccctgaattcggatgc*	wild-type	217
c.2573T>G + c.2579A>T			Up: ctttctcttccgcacccagcagtatggccc*	mutation-specific
Site-directed mutagenesis PCR
EGFR -human (14 bp deletion)	3		Down:ccctcaacacagtggagcgaattcctttg-catcagaggaaatatg	mutation-specific	294
c.304_317delgaaaacctgcagat			Up: ccctgcagtatcttacaca	wild-type
EGFR- human (18 bp deletion)	21		Down:agggcatgaactacttggaggaccgtcgctt-agccaggaacgtac	mutation-specific	252
c.2499_2516delggtgcaccgcgacctggc			Up: gaatgtctggagagcatcct	wild-type
EGFR2 -human (15 bp deletion)	19		Down: gggagaatgtgaaaattccagtggccatcaa-cacatcccccaaag	mutation-specific	288
c.2357_2371delagtgttgagggaaaa			Up: ggcatgaaaatcgcttgagtc	wild-type
EGFR -human (1-18 Indel)	19		Down:aaagttaaaattcccgtcgctatcaaggaa-cagaaagccaacaagg	mutation-specific	224
c.2239_2256del + c.2258C>A			Up: aggccagtgctgtctctaag	wild-type
EGFR -human (5-17indel)	19		Down:aaagttaaaattcccgtcgctatcaagg-ttgcttctccgaaagcc	mutation-specific	248
c.2237_2253 del + c.2253 ins TTGCT			Up: aggccagtgctgtctctaag	wild-type
EGFR -rat (15bp deletion)	19		Down:cgagaaagtgaaaatccctgtggccatcaa-cacatctcccaaagc	mutation-specific	272
c.2389_2403del15			Up:ccaaggtcccccaaagcagat	wild-type
EGFR -rat (18bp deletion)	19		Down:aagtgaaaatccctgtggccatcaaggagt-ccaaagccaacaagg	mutation-specific	269
c.2394_2411del18			Up:ccaaggtcccccaaagcagat	wild-type
EGFR2 -rat (15bp deletion)	19		Down:ctgtagtgggcgtcctgctgt	wild-type	245
c.2220_2234del15			Up: atccgcatctgagcctggttgggcatt-agcggctccactaactga	mutation-specific
EGFR2 -rat (15 bp deletion)	20		Down: ggagaatgtgaaaatccccgtggctatcaa-cacatctcctaaagc	mutation-specific	174
c.2379_2393del15			Up: agacagtgaaggaggggaagg	wild-type
Wild-type sequence in human and rat
EGFR	18		Down: gcgtggaaacagacataga	wild-type	547
			Up: taacttgggaaaaacactgg	wild-type
EGFR	19		Down: tgtgattcgtggagcccaac	wild-type	484
			Up: aggccagtgctgtctctaag	wild-type
EGFR	20		Down: acttcacagccctgcgtaa	wild-type	465
			Up: tatccccatggcaaactctt	wild-type
EGFR	3		Down: gttcaactgggcgtccta	wild-type	449
			Up: ccctgcagtatcttacaca	wild-type
EGFR	21		Down: tggatcagtagtcactaacgt	wild-type	413
			Up: gaatgtctggagagcatcct	wild-type
EGFR2	19		Down: cctgatggggagaatgtgaaa	wild-type	310
			Up: ggcatgaaaatcgcttgagtc	wild-type
EGFR (rat)	19		Down: tatcgggctcacaaggcaaca	wild-type	389
			Up:ccaaggtcccccaaagcagat	wild-type
EGFR2 (rat)	19		Down: ctgtagtgggcgtcctgctgt	wild-type	379
			Up: gaccctgcccctcccttaga	wild-type
EGFR2 (rat)	20		Down: gaggggcagggtcaagaga	wild-type	388
			Up: agacagtgaaggaggggaagg	wild-type
Note: * represents dideoxynuceotide. Red letter represents mismatched nucleotide. - represents deleted segment
