# Supplementary material for: Analysis of Cancer Mutation Signatures in Blood by a Novel Ultra-Sensitive Assay: Monitoring of Therapy or Recurrence in Non-Metastatic Breast Cancer
Source: PLoS One. 2009 Sep 28;4(9):e7220. doi: 10.1371/journal.pone.0007220 (PMC2749210; doi:10.1371/journal.pone.0007220)
Supplement: Table S2 — (0.02 MB XLS) [file pone.0007220.s002.xls]

## Sheet: Table S-2
Table S-2: The relationship between the number of mismatched nucleotides and the analytical specificity of MAP
Number of mismatched nucleotides	Analytical sensitivity(copy)	Analytical specificity(copy)	Analytical selectivity(copy)
one	1	>1×104	>1×104
two	1	>1×109	>1×109
three	1	>1×109	>1×109
five	1	>1×109	>1×109
seven	1	>1×106	>1×106
eight	1	>1×104	>1×104
nine	1	>1×103	>1×103
Note: Analyitcal selectivity is equivalent to the analytical specificity with an analytical sensitivity of one molecule
