# Supplementary material for: Analysis of Cancer Mutation Signatures in Blood by a Novel Ultra-Sensitive Assay: Monitoring of Therapy or Recurrence in Non-Metastatic Breast Cancer
Source: PLoS One. 2009 Sep 28;4(9):e7220. doi: 10.1371/journal.pone.0007220 (PMC2749210; doi:10.1371/journal.pone.0007220)
Supplement: Table S3 — (0.02 MB XLS) [file pone.0007220.s003.xls]

## Sheet: Table S-3
Table S-3: The analytical selectivity of MAP for detecting MIDIs and doublets in the EGFR,EGFR2 and P53 genes in human and rat
	Deletion	Analytical sensitivity(copy)	Analytical specificity(copy)	Analytical selectivity(copy)
Human
Microdeletion	EGFR-exon19, 18 bp	1	>1×109	>1×109
	EGFR-exon3, 14 bp	1	>1×109	>1×109
	EGFR-exon21, 18 bp	1	>1×109	>1×109
	EGFR2-exon19, 15 bp1	1	>1×108	>1×108
	P53-exon4, 2 bp	1	>1×108	>1×108
Microinsertion	Insertion(duplication)	1	>1×1010	>1×1010
Indel	1-18 indel2	1	>1×109	>1×109
	5-17 indel2	1	>1×1010	>1×1010
Doublet	Tandem base mutation3	1	>1×109	>1×109
	Clustered doublet4	1	>1×108	>1×108
Rat
Microdeletion	EGFR-exon19, 15 bp	1	>1×109	>1×109
	EGFR-exon19, 18 bp	1	>1×109	>1×109
	EGFR2-exon20, 15 bp	1	>1×109	>1×109
	EGFR2-exon19, 15 bp	1	>1×109	>1×109
Note: Analytical selectivity is equivalent to the analytical specifity with an analyytical sensitivity of one molecule.
1 Indicates that the mutation-specific primer has six mismatched bases. All other assays used two to five mismatches at the 3' end of primers.
2 The first number of an indel notation refers to the number of base pairs inserted, the second to the number of bp deleted.
3 Tandem base mutation: base substitutions at adjacent nucleotides (see Legend to Fig. 4).
4 Clustered doublet: two non-adjacent, but closely spaced, mutations on the same allele (see Legend to Fig. 4)
