# Supplementary material for: Analysis of Cancer Mutation Signatures in Blood by a Novel Ultra-Sensitive Assay: Monitoring of Therapy or Recurrence in Non-Metastatic Breast Cancer
Source: PLoS One. 2009 Sep 28;4(9):e7220. doi: 10.1371/journal.pone.0007220 (PMC2749210; doi:10.1371/journal.pone.0007220)
Supplement: Table S4 — (0.02 MB XLS) [file pone.0007220.s004.xls]

## Sheet: Table S_4
Table S-4: The spontaneous mutation frequency of 15 and 18 bp deletions in the EGFR and EGFR2 genes in human and rat
Human lung and blood
ID	Gender	Age	Smoking	Tissue	15bp deletion(EGFR)	18bp deletion(EGFR)	14bp deletion(EGFR)	15bp deletion(EGFR2)
1a	F	34	N	Autopsy normal lung	<1×10-7	<1×10-7	<1×10-7	<1×10-7
2	M	70	N	Autopsy normal lung	<1×10-7	<1×10-7	<1×10-7	<1×10-7
3	M	55	NA	Autopsy normal lung	<1×10-7	<1×10-7	<1×10-7	<1×10-7
4	M	73	Y	Autopsy normal lung	<1×10-7	<1×10-7	<1×10-7	<1×10-7
5-14b				Normal blood	<1×10-7	<1×10-7	<1×10-7	<1×10-7
Rat lung and liver
ID				Tissue	15bp deletion(EGFR)	18bp deletion(EGFR)	15bp deletion(EGFR2,exon20)	15bp deletion(EGFR2,exon19)
15-19c				Normal lung	<1×10-7	<1×10-7	<1×10-7	<1×10-7
15-19c				Normal liver	<1×10-7	<1×10-7	<1×10-7	<1×10-7
a: Normal lung tissue samples obtained from patients without lung cancer or metastasis (ID 1-4).
b: Blood samples for ten unrelated individuals were analyzed (ID5-14).
c: Tissue obtained from 5 normal adult rats (Fisher, ID: 15-19)
