# Supplementary material for: Analysis of Cancer Mutation Signatures in Blood by a Novel Ultra-Sensitive Assay: Monitoring of Therapy or Recurrence in Non-Metastatic Breast Cancer
Source: PLoS One. 2009 Sep 28;4(9):e7220. doi: 10.1371/journal.pone.0007220 (PMC2749210; doi:10.1371/journal.pone.0007220)
Supplement: Table S5 — (0.03 MB XLS) [file pone.0007220.s005.xls]

## Sheet: Table S_5
Table S-5: Optimal mutation types for the ultra-rare mutation detection platform
	Mutation types	Analytical sensitivity	Analytical specificity	Analytical selectivity
Classic PAP-A	all types	1	>104-105	>104-105
Bi-PAP-A	point mutations	1	>104-109	>104-109
MAP	MIDIs, doublets translocations,inversions	1	>108-1010	>108-1010
Note: Analytical selectivity is equivalent to the specificity with an analytical sensitivity of one molecule
