# Supplementary material for: Analysis of Cancer Mutation Signatures in Blood by a Novel Ultra-Sensitive Assay: Monitoring of Therapy or Recurrence in Non-Metastatic Breast Cancer
Source: PLoS One. 2009 Sep 28;4(9):e7220. doi: 10.1371/journal.pone.0007220 (PMC2749210; doi:10.1371/journal.pone.0007220)
Supplement: Table S6 — (0.02 MB XLS) [file pone.0007220.s006.xls]

## Sheet: Table S_6
			Table S-6: P53 mutations detected in plasma of cancer patients with non-metastatic disease a
		Exons tested	Total patients tested	# patients with tumor mutation	# patients with plasma mutation	% mutations (plasma/ tumor)	Detection Method
Cancer Type	Stage							Comments	Reference
colorectal cancer	B + C	5-8	33	10	7 b	70% b	mismatch ligation assay	mutation tested in serum, not plasma	Hibi et al., 1998
	B			7	5	0.71
	C			3	2	0.67
large bowel carcinoma	B + C	5-8	17	3	2	0.67	SSCP	1 each stage B, C (both ms)	Mayall et al., 1998
	B			1	1	1	band excision, elution, reamplification	0/20 plasma DNA from healthy controls tested positive
	C			2	1	0.5
colorectal cancer	A-C	4-8	104	31 d	9 b	29% b	SSCP	Mutations found in serum of CRC patients. No mutation in serum DNA from 50 healthy controls	Wang et al., 2004
	A			2	0	0	+ sequencing
	B			15	3	0.2
	C			14	6	0.43
colorectal cancer	I-III	5-8	66	19 e	7	0.37	SSCP, sequencing of altered bands	20 tumors with mutation, but 1 corresponding plasma sample did not amplify.	Bazan et al., 2006
	I			4	2	0.5
	II			8	3	0.38
	III			7	2	0.29
lung (NSCLC)	I-III	5-8	64	26	19	0.73	Clone PCR pdt, plaque hybridization assay (Sensitivity 1/103 to 1/104). MASA or restriction digest.	tumors: 22 ms, 4 fs, 1 ns (2 different muts in 1 tumor)	Andriani et al., 2004
								Note: Mut frequency in plasma very low (<1%) by direct seq.
lung (small cell)	I-III - LD (limited disease)	5-8	35	6 d	5	0.83	SSCP, sequencing of altered bands	Patients w microsat alt and p53 mut in plasma had better survival than those with no or 1 mutation.	Gonzalez et al., 2000
ovarian cancer	I-III	5-8	27	12	2	0.17	SSCP (sequencing of shifted bands in tumor, not plasma)		Otsuka et al., 2004
	I			4	0	0
	II			1	0	0
	III			7	2	0.29
ovarian cancer	I-III	2-11	137	60 d	17 c	28% c	PCR and/or sequencing, ligase detction rxn.		Swisher et al., 2005
	I			3	1	0.33
	II			2	0	0
	III			55	16	0.29
a The literature was reviewed for English language publications that provided the following information: (1) tumor stage: only non-metastatic tumors, Stages I-III, were included (for colorectal cancer, modified Dukes Stages A-C); (2) the number of tumor samples with identified p53 mutations; (3) the number of corresponding plasma DNA samples that were positive for the same personalized p53 mutati…
b Mutations were detected in serum, rather than plasma.
c Mutations were detected in serum and/or plasma.
d The number of tumors with p53 mutations was given, but the specific mutations were not listed.
e Specific p53 mutations were listed in some cases; in other cases, only the exon in which the mutation was located was given.
